# Supplementary material for: Chrysosplenium ningqiangense (Saxifragaceae), a new species from Shaanxi Province, China
Source: PhytoKeys. 2026 Apr 1;272:145–58. doi: 10.3897/phytokeys.272.184683 (PMC13062784; doi:10.3897/phytokeys.272.184683)
Supplement: Supplementary material 1 — Specimen information for all samples used in the phylogenetic reconstruction [file phytokeys-272-145_article-184683__-s001.xlsx]

## Sheet: Table1
Species	ITS	cpDAN	Herbarium	voucher	Locality
Chrysosplenium album	OP154009.1	NC067019.1	HSN	HSN09815	Nikkou-shi, Japan
Chrysosplenium alpinum	OP154056.1	NC084130.1	-	-	UK
Chrysosplenium alternifolium	OP154010.1	NC051986.1	HSN	SJH2017052107369	Jilin, China
Chrysosplenium aureobracteatum	MK989508.1	NC039740.1	HSN	KYI-2009032	Gangwon Province, South Korea
Chrysosplenium axillare	OP154014.1	NC067016.1	-	-	Gansu, China
Chrysosplenium biondianum	OP154015.1	NC067007.1	HSN	HZ2017050107362	Shanxi, China
Chrysosplenium carnosum	OP154016.1	NC067026.1	HSN	HSN013113	Sichuan,China
Chrysosplenium chinense	MK402029.1	-	-	-	-
Chrysosplenium davidianum	OP154017.1	NC067002.1	HSN	HSN06442	Sichuan,China
Chrysosplenium delavayi	OP154018.1	NC067004.1	HSN	SZ2016080907105	Sangzhi, Hunan, China
Chrysosplenium dubium	OP154019.1	-	-	-	Georgia
Chrysosplenium echinus	OP154020.1	NC067020.1	HSN	HSN09817	Nikkou-shi, Japan
Chrysosplenium fallax	-	NC084262.1	HSN	-	-
Chrysosplenium fauriei	OP154021.1	NC067023.1	HSN	HSN09823	Nikkou-shi, Japan
Chrysosplenium flagelliferum	OP154023.1	NC067006.1	HSN	HSN09824	Heilongjiang, China
Chrysosplenium flaviflorum	MK989515.1	-	-	-	Bukbae Gapyeong-gun, Korea
Chrysosplenium forrestii	OP154024.1	NC067027.1	HSN	HSN7797	Nikkou-shi, Japan
Chrysosplenium giraldianum	OP154025.1	NC067011.1	HSN	JZ2018042507981	Sichuan,China
Chrysosplenium glossophyllum	OP154026.1	NC067008.1	HSN	QCS2017102608035	Sichuan,China
Chrysosplenium grayanum	OP154027.1	NC067018.1	HSN	HSN09810	Nikkou-shi, Japan
Chrysosplenium griffithii	OP154028.1	NC067010.1	HSN	HSN7760	Shanxi, China
Chrysosplenium griffithii var. intermedium	OP154029.1	OK336543.1	HSN	HSN09825	Sichuan, China
Chrysosplenium guangxiense	OR941245.1	OP093635.1	HSN	HSN13356	Guangxi, China
Chrysosplenium henryi	OP154030.1	NC066997.1	HSN	HSN7505	Sangzhi, Hunan, China
Chrysosplenium hydrocotylifolium	OP154031.1	NC067005.1	HSN	HSN09188	Hubei, China
Chrysosplenium japonicum	OP154032.1	NC067017.1	HSN	HSN7909	Zhejiang, China
Chrysosplenium jienningense	MK402032.1	-	HSN	-	-
Chrysosplenium kamtschaticum	OP154033.1	NC051988.1	HSN	DG2019032310004	Shimane-ken, Japan
Chrysosplenium kiotense	OP154034.1	NC067021.1	HSN	HSN09818	Nikkou-shi, Japan
Chrysosplenium lanuginosum	OP154035.1	NC066999.1	HSN	BD2017030507343	Anhui, China
Chrysosplenium lectus-cochleae	OP154036.1	NC067013.1	HSN	HSN7379	Jilin, China
Chrysosplenium macrophyllum	OP154037.1	MK973001.3	HSN	BD2017030507344	Hubei, China
Chrysosplenium macrospermum	OP154038.1	NC067024.1	HSN	CBS2016062406656	Jilin, China
Chrysosplenium macrostemon	OP154039.1	NC067022.1	HSN	HSN09820	Nikkou-shi, Japan
Chrysosplenium microspermum	OP154042.1	NC067009.1	HSN	HSNTG025	Jinfo Mountain, Chongqing, China
Chrysosplenium nepalense	OP154043.1	NC067000.1	HSN	GLGH20170607375	Tengchong, Yunnan, China
Chrysosplenium ningqiangense*	PQ777469.1	PQ783041.1	HIB	HIB0259357	Ningqiang, Shaanxi, China
Chrysosplenium ningqiangense	-	-	HIB	HIB0259358	Ningqiang, Shaanxi, China
Chrysosplenium ningqiangense	-	-	HIB	HIB0259359	Ningqiang, Shaanxi, China
Chrysosplenium ningqiangense	-	-	HIB	HIB0259360	Ningqiang, Shaanxi, China
Chrysosplenium ningqiangense	-	-	HIB	HIB0259361	Ningqiang, Shaanxi, China
Chrysosplenium nudicaule	OP154044.1	MZ424445.1	HSN	HSN07772	Gansu, China
Chrysosplenium oppositifolium	OP154057.1	NC084131.1	HSN	BGN_RN_W	Wales, UK
Chrysosplenium pilosum	OP154046.1	NC067001.1	HSN	HSN09819	Nikkou-shi, Japan
Chrysosplenium pilosum var. fulvum	MK989507.1	-	HSN	-	-
Chrysosplenium pilosum var. sphaerospermum	JN375562.1	-	HSN	-	-
Chrysosplenium qinlingense	OP154047.1	NC067012.1	HSN	HSN7980	Sichuan,China
Chrysosplenium ramosum	OP154048.1	MK973002.2	HSN	SJH2017052107372	Jilin, China
Chrysosplenium sedakowii	OP154049.1	-	HSN	-	Irkutsk, Russia
Chrysosplenium serreanum	OP154050.1	NC067003.1	HSN	SJH2017052107371	Jilin, China
Chrysosplenium sinicum	OP154051.1	NC051987.1	HSN	TPS2017042407504	Hunan, China
Chrysosplenium taibaishanense	OP154052.1	NC067015.1	HSN	HSN7761	Shanxi, China
Chrysosplenium tetrandrum	OP154058.1	NC084132.1	CAN	Brysting_01-065_CAN	Nunavut, Canada
Chrysosplenium uniflorum	OP154053.1	NC066998.1	HSN	HSN7380	Tibet, China
Chrysosplenium valdepilosum	MK989512.1	-	HSN	-	-
Chrysosplenium valdivicum	OP154060.1	NC084134.1	-	-	Chile
Chrysosplenium wrightii	OP154059.1	NC084133.1	CAN	Bennett_08-125_CAN	Yukon, Canada
Chrysosplenium zhangjiajieense	OP154054.1	NC067025.1	HSN	ZJ2016031506369	Hunan, China
Chrysosplenium zhouzhiense	OP154055.1	NC067014.1	HSN	HSN13356	Shanxi, China
Peltoboykinia tellimoides	JQ895246.1	MZ779205.1	PT	PT210814	Henan, China

## Sheet: Table2
Characters	C. ningqiangense	C. japonicum	C. serreanum	C. alternifolium
Stem base	without stolons, bulbils or bulbs	bulbils and bulbs	stolons	stolons
Basal leaves	petiole 1-2.5cm, base truncate or broadly cuneate	petiole 1.5-8 cm, base deeply cordate or nephroid	petiole 2.5-4 cm, base nephroid	petiole 1.5-5 cm, base nephroid
Cauline leaves	abaxially subglabrous, adaxially pubescent	abaxially subglabrous, adaxially pilose	sparsely pilose	pubescent on both surface
Inflorescence	loose	compact	compact	compact
Flower color	yellow	green	yellow	greenish yellow
Seed	papillose, reddish brown	papillose, reddish brown	glabrous, dark brown	glabrous, chestnut brown
